# Supplementary material for: Systematic Survey and Analysis Reveal Jasmonate ZIM-Domain Gene Family in Coix lacryma-jobi Under High Temperature
Source: Plants (Basel). 2024 Nov 17;13(22):3230. doi: 10.3390/plants13223230 (PMC11598564; doi:10.3390/plants13223230)
Supplement: Supplementary file 1 [file plants-13-03230-s001.zip]

Archive with 1 entries (1 files):
- plants-3274560-supplementary.pdf
